# Supplementary material for: Antifouling Marine Coatings with a Potentially Safer and Sustainable Synthetic Polyphenolic Derivative
Source: Mar Drugs. 2022 Aug 5;20(8):507. doi: 10.3390/md20080507 (PMC9409691; doi:10.3390/md20080507)
Supplement: Supplementary file 1 [file marinedrugs-20-00507-s001.zip]

Archive with 1 entries (1 files):
- marinedrugs-1798073-supplementary.pdf
